# Supplementary material for: Highly Potent and Selective Dopamine D4 Receptor Antagonists Potentially Useful for the Treatment of Glioblastoma
Source: J Med Chem. 2022 Sep 13;65(18):12124–39. doi: 10.1021/acs.jmedchem.2c00840 (PMC9511495; doi:10.1021/acs.jmedchem.2c00840)
Supplement: Supplementary file 2 — jm2c00840_si_002.csv [file jm2c00840_si_002.csv]

Compound	SMILE	D2 pKi	D3 pKi	D4 pKi	D4 Gi activation pEC50	D4 Gi activation Emax	D4 Gi activation pIC50	D4 Gi activation Imax	D4 Go activation pEC50	D4 Go activation Emax	D4 Go activation pIC50	D4 Go activation Imax	D4 beta-arr2 recruitment pIC50	D4 beta-arr2 recruitment Imax
7	C12=CC=CC=C1C=CN2CCCN3CCN(C4=CC=CC=C4)CC3	6.14 ± 0.10	6.31 ± 0.09	8.72 ± 0.05
8	C12=CC=CC=C1N=CN2CCCN3CCN(C4=CC=CC=C4)CC3	4.92 ± 0.11	5.05 ± 0.13	7.91 ± 0.09
9	C12=CC=CC=C1N=C(CCCN3CCN(C4=CC=CC=C4)CC3)N2	5.21 ± 0.08	6.08 ± 0.10	7.52 ± 0.06
10	C12=CC=CC=C1N=C(CCCN3CCN(C4=CC=CC=C4)CC3)O2	5.77 ± 0.10	6.09 ± 0.11	7.43 ± 0.07
11	C12=CC=CC=C1N=C(CCCN3CCN(C4=CC=CC=C4)CC3)S2	5.75 ± 0.07	6.16 ± 0.07	7.99 ± 0.08
12	C12=CC=CC=C1CCCN2CCCN3CCN(C4=CC=CC=C4)CC3	6.15 ± 0.12	6.25 ± 0.15	8.58 ± 0.10
13	O=C1N(CCN2CCN(C3=CC=CC=C3)CC2)C4=CC=CC=C4CC1	4.89 ± 0.11	5.97 ± 0.13	7.20 ± 0.08
14	O=C1N(CCCCN2CCN(C3=CC=CC=C3)CC2)C4=CC=CC=C4CC1	5.95 ± 0.13	7.09 ± 0.13	8.37 ± 0.11
15	O=C1N(CCCCCN2CCN(C3=CC=CC=C3)CC2)C4=CC=CC=C4CC1	6.55 ± 0.05	6.71 ± 0.06	7.63 ± 0.09
16	O=C1N(CCCN2CCN(C3=C(C)C=CC=C3)CC2)C4=CC=CC=C4CC1	6.40 ± 0.14	6.56 ± 0.14	8.87 ± 0.07
17	O=C1N(CCCN2CCN(C3=CC=CC(C)=C3)CC2)C4=CC=CC=C4CC1	5.84 ± 0.12	6.10 ± 0.10	8.75 ± 0.08
18	O=C1N(CCCN2CCN(C3=CC=C(C)C=C3)CC2)C4=CC=CC=C4CC1	5.29 ± 0.09	5.77 ± 0.13	9.01 ± 0.09			6.48 ± 0.20	91.6 ± 8.2			6.96 ± 0.66	53.2 ± 14.5	5.91 ± 0.26	130 ± 15.1
19	O=C1N(CCCN2CCN(C3=C(OC)C=CC=C3)CC2)C4=CC=CC=C4CC1	7.09 ± 0.16	7.00 ± 0.11	9.21 ± 0.07
20	O=C1N(CCCN2CCN(C3=CC=CC(OC)=C3)CC2)C4=CC=CC=C4CC1	5.51 ± 0.15	5.81 ± 0.11	8.38 ± 0.10
21	O=C1N(CCCN2CCN(C3=CC=C(OC)C=C3)CC2)C4=CC=CC=C4CC1	4.68 ± 0.10	5.08 ± 0.13	8.16 ± 0.10			6.97 ± 0.13	97.2 ± 5.1			6.57 ± 0.32	104.8 ± 7.3	6.41 ± 0.41	64.6 ± 9.4
22	O=C1N(CCCN2CCN(C3=C(Cl)C=CC=C3)CC2)C4=CC=CC=C4CC1	6.86 ± 0.08	7.22 ± 0.09	9.22 ± 0.04
23	O=C1N(CCCN2CCN(C3=CC=CC(Cl)=C3)CC2)C4=CC=CC=C4CC1	6.12 ± 0.12	6.55 ± 0.15	8.98 ± 0.13
24	O=C1N(CCCN2CCN(C3=CC=C(Cl)C=C3)CC2)C4=CC=CC=C4CC1	5.26 ± 0.07	5.61 ± 0.11	9.18 ± 0.06			6.42 ± 0.35	91.9 ± 15.0			6.60 ± 0.30	88.2 ± 11.7	4.98 ± 0.37	144 ± 31.9
25	O=C1N(CCCN2CCN(C3=C([N+]([O-])=O)C=CC=C3)CC2)C4=CC=CC=C4CC1	6.88 ± 0.18	6.89 ± 0.15	9.39 ± 0.10
26	O=C1N(CCCN2CCN(C3=CC=CC([N+]([O-])=O)=C3)CC2)C4=CC=CC=C4CC1	5.60 ± 0.11	5.90 ± 0.14	8.45 ± 0.11
27	O=C1N(CCCN2CCN(C3=CC=C([N+]([O-])=O)C=C3)CC2)C4=CC=CC=C4CC1	4.62 ± 0.09	4.96 ± 0.19	8.18 ± 0.12
28	O=C1N(CCCN2CCN(C3=CC=CC=C3C#N)CC2)C4=CC=CC=C4CC1	6.45 ± 0.10	6.47 ± 0.08	8.97 ± 0.11
29	O=C1N(CCCN2CCN(C3=CC=CC=N3)CC2)C4=CC=CC=C4CC1	5.56 ± 0.09	5.59 ± 0.16	8.65 ± 0.09	8.07 ± 0.13	46.2 ± 2.4			7.91 ± 0.50	26.6 ± 5.4			7.17 ± 0.27	89.4 ± 7.8
30	O=C1N(CCCN2CCN(C3=NC=CC=N3)CC2)C4=CC=CC=C4CC1	5.40 ± 0.16	5.64 ± 0.16	8.35 ± 0.16
31	O=C1N(CCCN2CCN(C3=CC=CC(Cl)=C3Cl)CC2)C4=CC=CC=C4CC1	7.26 ± 0.07	7.67 ± 0.17	9.16 ± 0.08
32	O=C1N(CCCN2CCN(C3=CC=C(Cl)C=C3Cl)CC2)C4=CC=CC=C4CC1	6.26 ± 0.15	6.30 ± 0.13	9.17 ± 0.03
33	O=C1N(CCCN2CCN(C3=CC=C(Cl)C(Cl)=C3)CC2)C4=CC=CC=C4CC1	6.02 ± 0.16	6.20 ± 0.17	9.06 ± 0.11
